# Supplementary material for: Synthesis, Characterization, X-ray Molecular Structure, Antioxidant, Antifungal, and Allelopathic Activity of a New Isonicotinate-Derived meso-Tetraarylporphyrin
Source: Molecules. 2024 Jul 3;29(13):3163. doi: 10.3390/molecules29133163 (PMC11243641; doi:10.3390/molecules29133163)
Supplement: Supplementary file 1 [file molecules-29-03163-s001.zip]

Archive with 1 entries (1 files):
- molecules-3045345-supplementary.pdf
